# Supplementary material for: Type-2 innate signals are dispensable for skeletal muscle regeneration and pathology linked to Duchenne muscular dystrophy
Source: EMBO Rep. 2025 Feb 3;26(5):1406–21. doi: 10.1038/s44319-025-00383-y (PMC11894123; doi:10.1038/s44319-025-00383-y)
Supplement: Supplementary file 2 — Source data Fig. 1 [file 44319_2025_383_MOESM2_ESM.zip]

Archive with 20 entries (16 files):
- Figure 1/
- __MACOSX/._Figure 1
- Figure 1/.DS_Store
- __MACOSX/Figure 1/._.DS_Store
- Figure 1/1B/
- __MACOSX/Figure 1/._1B
- Figure 1/1D/
- __MACOSX/Figure 1/._1D
- Figure 1/1C/
- __MACOSX/Figure 1/._1C
- Figure 1/1B/Numerical values_Body mass.xlsx
- __MACOSX/Figure 1/1B/._Numerical values_Body mass.xlsx
- Figure 1/1B/Numerical values_TA mass.xlsx
- __MACOSX/Figure 1/1B/._Numerical values_TA mass.xlsx
- Figure 1/1D/Numerical values_Number of SigF+ per fiber.xlsx
- __MACOSX/Figure 1/1D/._Numerical values_Number of SigF+ per fiber.xlsx
- Figure 1/1C/Numerical values_Nuclei per fiber.xlsx
- __MACOSX/Figure 1/1C/._Numerical values_Nuclei per fiber.xlsx
- Figure 1/1C/Numerical values_CSA.xlsx
- __MACOSX/Figure 1/1C/._Numerical values_CSA.xlsx
