# Supplementary material for: Type-2 innate signals are dispensable for skeletal muscle regeneration and pathology linked to Duchenne muscular dystrophy
Source: EMBO Rep. 2025 Feb 3;26(5):1406–21. doi: 10.1038/s44319-025-00383-y (PMC11894123; doi:10.1038/s44319-025-00383-y)
Supplement: Supplementary file 2 — Source data Fig. 1 [file 44319_2025_383_MOESM2_ESM.zip › Figure 1/1B/Numerical values_Body mass.xlsx]

## Sheet: Sheet 1
Days post injury	WT								dbGATA
7	28	28.5	27.2	32.82	31.51	31.56	30.8		34.2	32.1	31.8	30.4	30	32	29.85	34.65	33.26	30.7	32.35
14	27.3	28.5	30	30.33	31.12	30.43	28.04		33.2	32.2	29.7	34.6	28.5	28.8	31.4	28.8	31.3	28.66	29.97	28.88
28	32.87	30.4	32.08	33.35					31.38	30.26	29.58	29.35	29.24	31.02	31.69
