# Supplementary material for: Type-2 innate signals are dispensable for skeletal muscle regeneration and pathology linked to Duchenne muscular dystrophy
Source: EMBO Rep. 2025 Feb 3;26(5):1406–21. doi: 10.1038/s44319-025-00383-y (PMC11894123; doi:10.1038/s44319-025-00383-y)
Supplement: Supplementary file 2 — Source data Fig. 1 [file 44319_2025_383_MOESM2_ESM.zip › Figure 1/1D/Numerical values_Number of SigF+ per fiber.xlsx]

## Sheet: Sheet 1
Days post injury	WT								dbGATA
7	0.0439907	0.0507061	0.0545169	0.0724279	0.0920226				0.00335085	0.00238095	0	0	0	0
14	0.0268084	0.0419931	0.0210613	0.0319931					0.00205761	0	0	0	0	0	0.00200803	0	0
28	0.0352303	0.0146545	0.0275899	0.00803099					0.00340136	0	0.00198413
