# Supplementary material for: Type-2 innate signals are dispensable for skeletal muscle regeneration and pathology linked to Duchenne muscular dystrophy
Source: EMBO Rep. 2025 Feb 3;26(5):1406–21. doi: 10.1038/s44319-025-00383-y (PMC11894123; doi:10.1038/s44319-025-00383-y)
Supplement: Supplementary file 2 — Source data Fig. 1 [file 44319_2025_383_MOESM2_ESM.zip › Figure 1/1C/Numerical values_Nuclei per fiber.xlsx]

## Sheet: Sheet 1
Days post injury	WT								dbGATA
7	1.74669	1.59127	1.83992	1.98225	2.2303				1.64229	1.92629	2.29545	1.36183	1.75483	1.69697	2.06439
14	1.79651	1.44576	1.68621	2.19778	1.78253	1.98789	1.98279		1.88462	1.50497	1.62028	1.9274	1.64781	1.95219	1.97431	1.43056	1.55971	1.71717	3.01394	1.98995
28	2.28155	2.02524	2.46512	2.42379					2.24361	2.12679	2.038	2.25926	2.23359	2.19892
