# Supplementary material for: Type-2 innate signals are dispensable for skeletal muscle regeneration and pathology linked to Duchenne muscular dystrophy
Source: EMBO Rep. 2025 Feb 3;26(5):1406–21. doi: 10.1038/s44319-025-00383-y (PMC11894123; doi:10.1038/s44319-025-00383-y)
Supplement: Supplementary file 2 — Source data Fig. 1 [file 44319_2025_383_MOESM2_ESM.zip › Figure 1/1C/Numerical values_CSA.xlsx]

## Sheet: Sheet 1
Days post injury	WT								dbGATA
7	1180.4	1132.19	1368.95	928.318	1238.39				1030.3	1026.69	1129.69	865.515	993.68	1215.93	751.39
14	1463.36	2017.39	1619.58	2239.88	1885.2	1639.41	2162.09		2262.08	1959	1563.36	2430.5	1579.22	1628.28	2135.63	2022.52	1790.3	1306.84	1977.68	1723.95
28	3432.49	2961.73	3444.8	3288.06	2810.24	2544.92			2833.36	2528.93	2795.18	2976.54
