# Supplementary material for: Type-2 innate signals are dispensable for skeletal muscle regeneration and pathology linked to Duchenne muscular dystrophy
Source: EMBO Rep. 2025 Feb 3;26(5):1406–21. doi: 10.1038/s44319-025-00383-y (PMC11894123; doi:10.1038/s44319-025-00383-y)
Supplement: Supplementary file 3 — Source data Fig. 2 [file 44319_2025_383_MOESM3_ESM.zip]

Archive with 20 entries (16 files):
- Figure 2/
- __MACOSX/._Figure 2
- Figure 2/.DS_Store
- __MACOSX/Figure 2/._.DS_Store
- Figure 2/2C/
- __MACOSX/Figure 2/._2C
- Figure 2/2D/
- __MACOSX/Figure 2/._2D
- Figure 2/2B/
- __MACOSX/Figure 2/._2B
- Figure 2/2C/Numerical values_Number of nuclei per fiber.xlsx
- __MACOSX/Figure 2/2C/._Numerical values_Number of nuclei per fiber.xlsx
- Figure 2/2C/Numerical values_CSA.xlsx
- __MACOSX/Figure 2/2C/._Numerical values_CSA.xlsx
- Figure 2/2D/Numerical values_Number of SigF+ cells per fiber.xlsx
- __MACOSX/Figure 2/2D/._Numerical values_Number of SigF+ cells per fiber.xlsx
- Figure 2/2B/Numerical values_Body Mass.xlsx
- __MACOSX/Figure 2/2B/._Numerical values_Body Mass.xlsx
- Figure 2/2B/Numerical values_TA mass.xlsx
- __MACOSX/Figure 2/2B/._Numerical values_TA mass.xlsx
