# Supplementary material for: Type-2 innate signals are dispensable for skeletal muscle regeneration and pathology linked to Duchenne muscular dystrophy
Source: EMBO Rep. 2025 Feb 3;26(5):1406–21. doi: 10.1038/s44319-025-00383-y (PMC11894123; doi:10.1038/s44319-025-00383-y)
Supplement: Supplementary file 3 — Source data Fig. 2 [file 44319_2025_383_MOESM3_ESM.zip › Figure 2/2C/Numerical values_CSA.xlsx]

## Sheet: Sheet 1
Days post injury	WT								STAT6-/-
7	1292.59	1060.79	1232.5	1023.91	1216.77	1086.9	1222.88		1138.51	1083.7	1101.73	1204.04	998.83
14	2085.9	1859.55	2114.15	1904	2197.09	1874.85			2266.26	1780.74	1672.64	1312.55	2274.85	1909.81	2182.81
28	2810.24	1843.91	2544.92	3229.28	2541.6	3286.94	3337.99		2731.07	3152.79	3068.38	2951.16	2715.02	3501.65	3040.04	3124.96
