# Supplementary material for: Type-2 innate signals are dispensable for skeletal muscle regeneration and pathology linked to Duchenne muscular dystrophy
Source: EMBO Rep. 2025 Feb 3;26(5):1406–21. doi: 10.1038/s44319-025-00383-y (PMC11894123; doi:10.1038/s44319-025-00383-y)
Supplement: Supplementary file 3 — Source data Fig. 2 [file 44319_2025_383_MOESM3_ESM.zip › Figure 2/2D/Numerical values_Number of SigF+ cells per fiber.xlsx]

## Sheet: Sheet 1
Days post injury	WT								STAT6-/-
7	0.0518885	0.0234396	0.159257	0.00848271	0.0545169	0.0724279	0.0920226		0.0288112	0.0452614	0.0908604	0.0799102	0.157326
14	0.0445004	0.0922639	0.0614748	0.0291624	0.0996233	0.0176706			0.0743152	0.0159221	0.0356	0.0958005	0.106805	0.105946	0.111534
28	0.0223911	0.00595332	0.0184827	0.0192922	0.0161785	0.0157499	0.013025		0.0221878	0.0355446	0.0476629	0.0242721	0.0836574	0.0640712	0.064532	0.0274665
