# Supplementary material for: Type-2 innate signals are dispensable for skeletal muscle regeneration and pathology linked to Duchenne muscular dystrophy
Source: EMBO Rep. 2025 Feb 3;26(5):1406–21. doi: 10.1038/s44319-025-00383-y (PMC11894123; doi:10.1038/s44319-025-00383-y)
Supplement: Supplementary file 3 — Source data Fig. 2 [file 44319_2025_383_MOESM3_ESM.zip › Figure 2/2B/Numerical values_Body Mass.xlsx]

## Sheet: Sheet 1
Days post injury	WT								STAT6-/-
7	29.2	28.4	33.4	29.66	30.87	33.74	34.73		28.3	29.3	29.2	29.53	30.5
14	29.2	31.1	28.9	32.78	32.56	33.85			30	23.9	26.2	24.9	28.91	27.7	28.57
28	27	27.6	28	32.41	32.8	31.58	31.25		29	30.1	27.2	30.7	27.32	35.92	33.81	36.77
