# Supplementary material for: Type-2 innate signals are dispensable for skeletal muscle regeneration and pathology linked to Duchenne muscular dystrophy
Source: EMBO Rep. 2025 Feb 3;26(5):1406–21. doi: 10.1038/s44319-025-00383-y (PMC11894123; doi:10.1038/s44319-025-00383-y)
Supplement: Supplementary file 3 — Source data Fig. 2 [file 44319_2025_383_MOESM3_ESM.zip › Figure 2/2B/Numerical values_TA mass.xlsx]

## Sheet: Sheet 1
Days post injury	WT								STAT6-/-
7	0.00138699	0.0015493	0.00137725	0.00139919	0.0016197	0.00118554	0.0013533		0.00143836	0.00128975	0.00139932	0.00123603	0.0012623
14	0.00205308	0.00197267	0.00204325	0.00210494	0.00185811	0.00206795			0.00190833	0.00211297	0.00188931	0.00196787	0.00191975	0.00191336	0.0019601
28	0.00223704	0.00248913	0.00254286	0.00259179	0.0023628	0.00253325	0.002704		0.00246897	0.00273422	0.00232904	0.00275733	0.0022511	0.00187918	0.00204082	0.00212129
