# Supplementary material for: Type-2 innate signals are dispensable for skeletal muscle regeneration and pathology linked to Duchenne muscular dystrophy
Source: EMBO Rep. 2025 Feb 3;26(5):1406–21. doi: 10.1038/s44319-025-00383-y (PMC11894123; doi:10.1038/s44319-025-00383-y)
Supplement: Supplementary file 4 — Source data Fig. 3 [file 44319_2025_383_MOESM4_ESM.zip]

Archive with 48 entries (40 files):
- Figure 3/
- __MACOSX/._Figure 3
- Figure 3/3E/
- __MACOSX/Figure 3/._3E
- Figure 3/3B/
- __MACOSX/Figure 3/._3B
- Figure 3/3D/
- __MACOSX/Figure 3/._3D
- Figure 3/.DS_Store
- __MACOSX/Figure 3/._.DS_Store
- Figure 3/3H/
- __MACOSX/Figure 3/._3H
- Figure 3/3A/
- __MACOSX/Figure 3/._3A
- Figure 3/3F/
- __MACOSX/Figure 3/._3F
- Figure 3/3G/
- __MACOSX/Figure 3/._3G
- Figure 3/3E/Numerical values_Fibersize breakdown.xlsx
- __MACOSX/Figure 3/3E/._Numerical values_Fibersize breakdown.xlsx
- Figure 3/3B/.DS_Store
- __MACOSX/Figure 3/3B/._.DS_Store
- Figure 3/3B/Numerical values_Number of SigF per fiber.xlsx
- __MACOSX/Figure 3/3B/._Numerical values_Number of SigF per fiber.xlsx
- Figure 3/3D/.DS_Store
- __MACOSX/Figure 3/3D/._.DS_Store
- Figure 3/3D/Numerical values_Nuclei per fiber.xlsx
- __MACOSX/Figure 3/3D/._Numerical values_Nuclei per fiber.xlsx
- Figure 3/3D/Numerical values_CSA.xlsx
- __MACOSX/Figure 3/3D/._Numerical values_CSA.xlsx
- Figure 3/3D/Numerical values_TA mass.xlsx
- __MACOSX/Figure 3/3D/._Numerical values_TA mass.xlsx
- Figure 3/3H/Numerical values_Fibersize breakdown.xlsx
- __MACOSX/Figure 3/3H/._Numerical values_Fibersize breakdown.xlsx
- Figure 3/3A/.DS_Store
- __MACOSX/Figure 3/3A/._.DS_Store
- Figure 3/3A/Numerical values.xlsx
- __MACOSX/Figure 3/3A/._Numerical values.xlsx
- Figure 3/3F/Numerical values_Eosinophils per muscle section.xlsx
- __MACOSX/Figure 3/3F/._Numerical values_Eosinophils per muscle section.xlsx
- Figure 3/3F/Numerical values_blood eosinophils.xlsx
- __MACOSX/Figure 3/3F/._Numerical values_blood eosinophils.xlsx
- Figure 3/3G/Numerical values_Number of nuclei ber fiber.xlsx
- __MACOSX/Figure 3/3G/._Numerical values_Number of nuclei ber fiber.xlsx
- Figure 3/3G/Numerical values_CSA.xlsx
- __MACOSX/Figure 3/3G/._Numerical values_CSA.xlsx
- Figure 3/3G/Numerical values_TA mass.xlsx
- __MACOSX/Figure 3/3G/._Numerical values_TA mass.xlsx
