# Supplementary material for: Type-2 innate signals are dispensable for skeletal muscle regeneration and pathology linked to Duchenne muscular dystrophy
Source: EMBO Rep. 2025 Feb 3;26(5):1406–21. doi: 10.1038/s44319-025-00383-y (PMC11894123; doi:10.1038/s44319-025-00383-y)
Supplement: Supplementary file 4 — Source data Fig. 3 [file 44319_2025_383_MOESM4_ESM.zip › Figure 3/3E/Numerical values_Fibersize breakdown.xlsx]

## Sheet: Sheet 1
CSA	mdx:STAT6+/-								mdx:STAT6-/-
0	6.09	9.23333	8.87333	10.005	11.8867				6.49333	6.09667	3.72	9.26667	7.68333	8.04	6.82667
200	13.45	16.07	11.8067	13.255	17.3533				11.0133	8.54667	12.0067	13.3533	14.2633	11.4733	11.7067
400	13.0467	11.53	11.2733	13.23	14.13				5.78	7.85	11.65	13.2033	13.2633	13.6633	12.3
600	12.2333	10.33	9.77333	11.86	11.76				6.65	7.83333	9.17	10.3267	11.8367	14.6267	10.82
800	9.22667	7.32	7.41667	9.48	6.88667				4.68667	8.82	9.46	9.42667	9.61667	9.47	9.89667
1000	7	8.82333	8.54333	8.395	5.84667				5.15667	7.05667	5.74	7.93333	7.55333	6.91333	8.34667
1200	6.16	5.47333	6.16667	6.535	5.27667				4.39667	6.03333	8.63333	6.73667	5.94667	7.82667	5.91333
1400	5.05333	4.37333	4.58	3.52	3.49667				6.71333	6.45	5.29667	5.54667	5.69333	5.23	6.14667
1600	5.91667	3.59	4.51667	3.75	3.52				4.10333	4.34667	4.38333	3.81333	3.74	3.93	4.56333
1800	4.07667	2.95333	3.58333	2.665	2.49				3.70333	3.70667	4.27	4.04667	3.61667	4.38	4.39
2000	3.23333	3.27667	3.73333	2.065	3.46				4.09	4.63333	3.60333	3.41333	2.90333	2.37333	2.81667
2200	3.03667	3.03333	3.36	2.44	1.47333				2.77667	2.45	4.56667	2.07	2.56667	3.03	2.72
2400	3.28333	2.10667	2.65	1.915	1.46667				4.32333	3.36333	3.94	2.19667	1.97	1.85333	2.18
2600	1.26333	2.25333	1.91667	1.22	2.04333				2.89333	3.13667	2.19667	1.41	1.09	1.97667	1.61
2800	1.70667	1.9	2.38333	0.915	1.01				2.59667	2.35667	1.66667	1.49667	1.73667	1.01	1.63667
3000	1.82667	2.09667	1.37667	0.915	1.44				2.88	2.99333	1.78333	1.06333	1.77333	1.08	1.23667
3200	0.706667	1.27333	1.1	0.765	0.926667				3.11333	1.16	1.1	0.786667	1.11	1.48667	1.49667
3400	1.01333	1.17	1.08333	0.975	0.323333				1.67333	1.56333	2.11	0.743333	0.473333	0.74	0.483333
3600	0.11	0.556667	1.02	0.105	0.816667				2.53	1.34	1.68	0.55	0.366667	0.546667	0.396667
3800	0.303333	0.786667	0.693333	0.36	0.65				1.79333	0.843333	1.18333	0.356667	0.723333	0.856667	0.92
