# Supplementary material for: Type-2 innate signals are dispensable for skeletal muscle regeneration and pathology linked to Duchenne muscular dystrophy
Source: EMBO Rep. 2025 Feb 3;26(5):1406–21. doi: 10.1038/s44319-025-00383-y (PMC11894123; doi:10.1038/s44319-025-00383-y)
Supplement: Supplementary file 4 — Source data Fig. 3 [file 44319_2025_383_MOESM4_ESM.zip › Figure 3/3B/Numerical values_Number of SigF per fiber.xlsx]

## Sheet: Sheet 1
	mdx:STAT6+/-								mdx:STAT6-/-
No-MD	0.0754039	0.0378151	0.0385051	0.0697674	0.0457433				0.0554855	0.0828258	0.0387275	0.0273473	0.0521862
MD	0.0428571	0.116819	0.111462	0.112452	0.108284				0.0742722	0.106552	0.0747118	0.05185	0.0923464	0.038207
