# Supplementary material for: Type-2 innate signals are dispensable for skeletal muscle regeneration and pathology linked to Duchenne muscular dystrophy
Source: EMBO Rep. 2025 Feb 3;26(5):1406–21. doi: 10.1038/s44319-025-00383-y (PMC11894123; doi:10.1038/s44319-025-00383-y)
Supplement: Supplementary file 4 — Source data Fig. 3 [file 44319_2025_383_MOESM4_ESM.zip › Figure 3/3D/Numerical values_Nuclei per fiber.xlsx]

## Sheet: Sheet 1
	mdx:STAT6+/-								mdx:STAT6-/-
No-MD	1.55327	1.53548	1.65096	1.6335	1.44423				1.51889	1.64929	1.51012	1.79661	1.44216	2.00322	1.72014
MD	1.98667	1.91929	1.93654	1.93822	1.98292				1.72871	1.75141	1.86213	1.98124	1.88973	2.06193	1.83794
