# Supplementary material for: Type-2 innate signals are dispensable for skeletal muscle regeneration and pathology linked to Duchenne muscular dystrophy
Source: EMBO Rep. 2025 Feb 3;26(5):1406–21. doi: 10.1038/s44319-025-00383-y (PMC11894123; doi:10.1038/s44319-025-00383-y)
Supplement: Supplementary file 4 — Source data Fig. 3 [file 44319_2025_383_MOESM4_ESM.zip › Figure 3/3D/Numerical values_CSA.xlsx]

## Sheet: Sheet 1
	mdx:STAT6+/-								mdx:STAT6-/-
No-MD	1717	2269.9	2149.93	1946.5	1645				1922.25	2222.15	2446.5	2060.16	2359	1813.47	2160.4
MD	941.443	942.3	1397.38	1042.71	1127.21				1436.98	1505.41	1536.78	953.023	830.533	812.44	1350.92
