# Supplementary material for: Type-2 innate signals are dispensable for skeletal muscle regeneration and pathology linked to Duchenne muscular dystrophy
Source: EMBO Rep. 2025 Feb 3;26(5):1406–21. doi: 10.1038/s44319-025-00383-y (PMC11894123; doi:10.1038/s44319-025-00383-y)
Supplement: Supplementary file 4 — Source data Fig. 3 [file 44319_2025_383_MOESM4_ESM.zip › Figure 3/3D/Numerical values_TA mass.xlsx]

## Sheet: Sheet 1
	mdx:STAT6+/-								mdx:STAT6-/-
No-MD	0.00234539	0.00249329	0.00247213	0.00278413	0.002875				0.00288715	0.00271037	0.00286296	0.00266554	0.00230719	0.0026
MD	0.00192763	0.0019396	0.00213115	0.0019619	0.0022907				0.00244514	0.00241159	0.00237407	0.00207095	0.00151634	0.002125
