# Supplementary material for: Type-2 innate signals are dispensable for skeletal muscle regeneration and pathology linked to Duchenne muscular dystrophy
Source: EMBO Rep. 2025 Feb 3;26(5):1406–21. doi: 10.1038/s44319-025-00383-y (PMC11894123; doi:10.1038/s44319-025-00383-y)
Supplement: Supplementary file 4 — Source data Fig. 3 [file 44319_2025_383_MOESM4_ESM.zip › Figure 3/3H/Numerical values_Fibersize breakdown.xlsx]

## Sheet: Sheet 1
CSA	IgG								aIL5
0	0	0	0	0	0	0			0	0	0	0	0
200	15.95	32.99	18.51	17.87	20.35	21.88			17.79	16.75	16.99	17.01	20.45
400	16.93	32.09	18.69	18.63	20.79	20.27			16.79	20.61	18.03	19.35	23.59
600	13.55	15.65	13.44	14.96	12.26	16.13			11.71	13.13	9.64	14.05	14.19
800	10.7	9.75	11.63	10.8	9.82	9.88			11.36	11.57	11.92	13.86	12.01
1000	10.78	5.78	9.28	10.11	8.49	9.38			9.79	9.81	9.95	8.87	8.57
1200	8.47	1.7	7.11	7.34	5.06	7.26			8.43	7.96	8.39	6.41	6.48
1400	6.86	1.36	5.73	5.89	5.6	4.56			6.36	5.76	6.32	4.93	4.66
1600	4.37	0.11	4.52	3.88	3.86	4.14			6.29	4.15	5.6	4.5	2.44
1800	4.46	0.23	3.5	3.05	3.33	1.86			2.71	2.69	4.25	3.08	2.22
2000	2.85	0	2.41	2.08	2.67	1.35			2.79	2.25	2.69	2.83	1.87
2200	1.96	0.23	1.63	2.01	1.82	1.1			1.64	1.32	1.66	1.91	1
2400	0.98	0.11	1.21	1.04	1.24	0.34			1.43	1.37	0.73	1.36	0.91
2600	0.8	0	0.78	0.76	0.98	0.51			0.64	0.88	1.45	0.92	0.74
2800	0.36	0	0.54	0.69	1.24	0.25			0.36	0.54	0.62	0.18	0.39
3000	0.27	0	0.18	0.42	0.53	0.25			0.29	0.1	0.31	0.25	0.22
3200	0.36	0	0.36	0.28	0.49	0.17			0.21	0.44	0.52	0.06	0.22
3400	0.09	0	0.12	0.07	0.44	0.51			0.5	0.15	0.41	0.12	0
3600	0.18	0	0.18	0	0.36	0.08			0.21	0.2	0.1	0.06	0
3800	0.09	0	0.12	0.07	0.31	0.08			0.21	0.1	0.1	0.12	0
