# Supplementary material for: Type-2 innate signals are dispensable for skeletal muscle regeneration and pathology linked to Duchenne muscular dystrophy
Source: EMBO Rep. 2025 Feb 3;26(5):1406–21. doi: 10.1038/s44319-025-00383-y (PMC11894123; doi:10.1038/s44319-025-00383-y)
Supplement: Supplementary file 4 — Source data Fig. 3 [file 44319_2025_383_MOESM4_ESM.zip › Figure 3/3A/Numerical values.xlsx]

## Sheet: Sheet 1
	mdx:STAT6+/-								mdx:STAT6-/-
Eosinophils per muscle	8184.05	8012.49	8788.95	10420.7	3638.32	2985.46			7416.92	5940.08	8334.32	6128.43	3761.07	4955.48
Macrophages Ly6Chigh	84142.2	46166.2	55483	44166.2					82378.6	55056.7	53190.2	53056.7
Macrophages Ly6Clow	29326.5	16135.6	21867.5	26326.5					22051	18684.5	18328.8	19684.5
MPs per muscle	5465.59	8157.34	2243.2	7268.75	3164.77	3371.98			3800.22	4368.6	3241.47	2571.7	2591.86	2666.34
Edu+ MPs	15.0479	15.4472	16.3441	11.745					10.1083	16.9492	17.9775	14.1667
FAPs per muscle	229328	176104	153448	142511	142355	155692			123442	178707	155514	160908	148288	135674
