# Supplementary material for: Type-2 innate signals are dispensable for skeletal muscle regeneration and pathology linked to Duchenne muscular dystrophy
Source: EMBO Rep. 2025 Feb 3;26(5):1406–21. doi: 10.1038/s44319-025-00383-y (PMC11894123; doi:10.1038/s44319-025-00383-y)
Supplement: Supplementary file 4 — Source data Fig. 3 [file 44319_2025_383_MOESM4_ESM.zip › Figure 3/3F/Numerical values_Eosinophils per muscle section.xlsx]

## Sheet: Sheet 1
	IgG								IL5
No-MD	170	364	123	185	121	132			26	10	4	19	27	6	11	13
MD	188	192	165	172	78				12	2	5	9	12	7	11
