# Supplementary material for: Type-2 innate signals are dispensable for skeletal muscle regeneration and pathology linked to Duchenne muscular dystrophy
Source: EMBO Rep. 2025 Feb 3;26(5):1406–21. doi: 10.1038/s44319-025-00383-y (PMC11894123; doi:10.1038/s44319-025-00383-y)
Supplement: Supplementary file 4 — Source data Fig. 3 [file 44319_2025_383_MOESM4_ESM.zip › Figure 3/3F/Numerical values_blood eosinophils.xlsx]

## Sheet: Sheet 1
	IgG											aIL5
Day 0	1.58	0.83	1	1.22	0.3	0.62	0.35	2.46	0.64	1.26		0.82	0.87	1.39	1.46	0.46	0.34	0.4	0.29	0.93	1.99	0.94	1.04	0.68
1 week	1.99	1.05	1.59	2.78	3.71	1.36	0.29	2.71	2.01	2.95		0.89	0.7	0.41	0.92	0.57	0.64	0.62	0.61	1	0.44	0.5	0.26	0.58	0.22
3 weeks	0.54	0.5	0.47	1.16	0.63	1.47	0.73	3.25	2.2	3.38		0.26	0.29	0.26	0.51	0.58	0.35	0.33	0.28	0.61	0.7	0.59	0.73	0.65
