# Supplementary material for: Type-2 innate signals are dispensable for skeletal muscle regeneration and pathology linked to Duchenne muscular dystrophy
Source: EMBO Rep. 2025 Feb 3;26(5):1406–21. doi: 10.1038/s44319-025-00383-y (PMC11894123; doi:10.1038/s44319-025-00383-y)
Supplement: Supplementary file 4 — Source data Fig. 3 [file 44319_2025_383_MOESM4_ESM.zip › Figure 3/3G/Numerical values_Number of nuclei ber fiber.xlsx]

## Sheet: Sheet 1
	IgG								aIL5
No-MD	2.72222	2.25536	2.23857	2.60792	2.05545				2.43168	2.36884	2.67442	2.51195	2.30418
MD	2.03992	1.96346	2.24101	2.56341	2.39412				2.28515	2.25843	2.76413
