# Supplementary material for: Type-2 innate signals are dispensable for skeletal muscle regeneration and pathology linked to Duchenne muscular dystrophy
Source: EMBO Rep. 2025 Feb 3;26(5):1406–21. doi: 10.1038/s44319-025-00383-y (PMC11894123; doi:10.1038/s44319-025-00383-y)
Supplement: Supplementary file 4 — Source data Fig. 3 [file 44319_2025_383_MOESM4_ESM.zip › Figure 3/3G/Numerical values_CSA.xlsx]

## Sheet: Sheet 1
	IgG								aIL5
No-MD	821	1220.3	1123.2	962.3	1222.8	1259.2			950.2	1092.2	886.5	1146.8	1236.4	890.5	999.6
MD	756.7	797.5	666.4	814.8	382.3	766.6			830.3	766	840.6	760.1	654.1
