# Supplementary material for: Type-2 innate signals are dispensable for skeletal muscle regeneration and pathology linked to Duchenne muscular dystrophy
Source: EMBO Rep. 2025 Feb 3;26(5):1406–21. doi: 10.1038/s44319-025-00383-y (PMC11894123; doi:10.1038/s44319-025-00383-y)
Supplement: Supplementary file 5 — Source data Fig. 4 [file 44319_2025_383_MOESM5_ESM.zip]

Archive with 32 entries (24 files):
- Figure 4/
- __MACOSX/._Figure 4
- Figure 4/.DS_Store
- __MACOSX/Figure 4/._.DS_Store
- Figure 4/4E/
- __MACOSX/Figure 4/._4E
- Figure 4/4B/
- __MACOSX/Figure 4/._4B
- Figure 4/4C/
- __MACOSX/Figure 4/._4C
- Figure 4/4A/
- __MACOSX/Figure 4/._4A
- Figure 4/4F/
- __MACOSX/Figure 4/._4F
- Figure 4/4H/
- __MACOSX/Figure 4/._4H
- Figure 4/4I/
- __MACOSX/Figure 4/._4I
- Figure 4/4E/Numerical values_Collagen.xlsx
- __MACOSX/Figure 4/4E/._Numerical values_Collagen.xlsx
- Figure 4/4B/Numerical values_Muscle mass.xlsx
- __MACOSX/Figure 4/4B/._Numerical values_Muscle mass.xlsx
- Figure 4/4C/Numerical values_Grip strength.xlsx
- __MACOSX/Figure 4/4C/._Numerical values_Grip strength.xlsx
- Figure 4/4A/Numerical values_Body mass.xlsx
- __MACOSX/Figure 4/4A/._Numerical values_Body mass.xlsx
- Figure 4/4F/Numerical values_Inflammation.xlsx
- __MACOSX/Figure 4/4F/._Numerical values_Inflammation.xlsx
- Figure 4/4H/Numerical values_Collagen.xlsx
- __MACOSX/Figure 4/4H/._Numerical values_Collagen.xlsx
- Figure 4/4I/Numerical values_Inflammation.xlsx
- __MACOSX/Figure 4/4I/._Numerical values_Inflammation.xlsx
