# Supplementary material for: Type-2 innate signals are dispensable for skeletal muscle regeneration and pathology linked to Duchenne muscular dystrophy
Source: EMBO Rep. 2025 Feb 3;26(5):1406–21. doi: 10.1038/s44319-025-00383-y (PMC11894123; doi:10.1038/s44319-025-00383-y)
Supplement: Supplementary file 5 — Source data Fig. 4 [file 44319_2025_383_MOESM5_ESM.zip › Figure 4/4E/Numerical values_Collagen.xlsx]

## Sheet: Sheet 1
	mdx:STAT6+/-							mdx:STAT6-/-
3-months TA	5.93687	5.40373	4.70007	4.16593	4.57067	6.11387		6.19863	3.3985	5.596	5.42187	4.5464	2.95523
10-months TA	5.27213	5.80003	4.70883	4.17183	6.64543	5.36493		6.2439	6.0439	5.99793	5.65483	6.8694	6.23847
3-months Gastroc	6.89193	5.70103	6.2913	7.23213	4.50587	4.82783		7.41107	6.5223	4.3404	4.68513	3.66607	6.73453
10-months Gastroc	9.31133	8.56103	6.638	6.21167	6.14377	6.55887		9.31827	6.98667	6.88907	8.77827	6.95427	9.8358
3-months Quad	4.31947	5.7021	7.95853	6.26443	6.13117	6.8633		6.64033	5.28637	7.18733	4.33897	4.04147
10-months Quad	4.62827	4.99107	6.14593	5.28983	5.48583	7.18733		4.83293	5.27877	8.0932	7.03833	7.8
