# Supplementary material for: Type-2 innate signals are dispensable for skeletal muscle regeneration and pathology linked to Duchenne muscular dystrophy
Source: EMBO Rep. 2025 Feb 3;26(5):1406–21. doi: 10.1038/s44319-025-00383-y (PMC11894123; doi:10.1038/s44319-025-00383-y)
Supplement: Supplementary file 5 — Source data Fig. 4 [file 44319_2025_383_MOESM5_ESM.zip › Figure 4/4B/Numerical values_Muscle mass.xlsx]

## Sheet: Sheet 1
	mdx:STAT6+/-												mdx:STAT6-/-
3-months TA	0.00234539	0.00249329	0.00247213	0.00278413	0.002875								0.00288715	0.00271037	0.00286296	0.00266554	0.00230719	0.0026	0.00224825
10-months TA	0.00182135	0.00249288	0.00314024	0.00265499	0.00245205	0.00259722	0.00246043	0.00187077	0.00208442	0.00247344	0.0024652		0.00245588	0.00253846	0.00225397	0.00209169	0.00211378	0.00209307
3-months Gastroc	0.00721893	0.00682471	0.00613905	0.00668831	0.00654723	0.00694611	0.00650392	0.00583994	0.00589193				0.00671779	0.00639222	0.00690625	0.0072237	0.00660714	0.00624646
10-months Gastroc	0.005	0.00519943	0.00550305	0.00509434	0.00486301	0.00583333	0.0051283	0.00629692	0.00553734	0.00542969	0.00527656		0.00511765	0.00536923	0.00650794	0.00428797	0.00502885	0.00421533
3-months Quad	0.00985207	0.00971264	0.00903846	0.0104221	0.00897394	0.00937126	0.00650392	0.00583994	0.00589193				0.00958589	0.00862275	0.0106719	0.0072237	0.00660714	0.00624646
10-months Quad	0.00713457	0.00874644	0.00946646	0.00783019	0.00783562	0.00973611	0.0093789	0.00870923	0.00896104	0.00902656	0.00921245		0.00858824	0.00850769	0.00990476	0.00791691	0.00788782	0.00838869
