# Supplementary material for: Type-2 innate signals are dispensable for skeletal muscle regeneration and pathology linked to Duchenne muscular dystrophy
Source: EMBO Rep. 2025 Feb 3;26(5):1406–21. doi: 10.1038/s44319-025-00383-y (PMC11894123; doi:10.1038/s44319-025-00383-y)
Supplement: Supplementary file 5 — Source data Fig. 4 [file 44319_2025_383_MOESM5_ESM.zip › Figure 4/4C/Numerical values_Grip strength.xlsx]

## Sheet: Sheet 1
	mdx:STAT6+/-											mdx:STAT6-/-
3-months Front	0.021526	0.0212597	0.0214632	0.0272709	0.0269087	0.022439	0.0146	0.0157	0.0179			0.0186232	0.0205296	0.0222115	0.0253	0.0281	0.0221	0.0169
10-months Front	0.0143	0.021	0.0148	0.0193	0.019							0.0211	0.0186	0.0123	0.0139	0.0178	0.0182
3-months Front+Back	0.0377814	0.0407002	0.0397214	0.0401013	0.0383882	0.0472917	0.0689424					0.0332812	0.0312804	0.0342628	0.066029	0.0551411	0.0700118	0.0514382	0.0481002	0.0542854	0.0562514
10-months Front+Back	0.0339559	0.0438116	0.0362488	0.0349147								0.0356897	0.042425	0.0362644	0.0285836	0.0361602	0.0392423
