# Supplementary material for: Type-2 innate signals are dispensable for skeletal muscle regeneration and pathology linked to Duchenne muscular dystrophy
Source: EMBO Rep. 2025 Feb 3;26(5):1406–21. doi: 10.1038/s44319-025-00383-y (PMC11894123; doi:10.1038/s44319-025-00383-y)
Supplement: Supplementary file 5 — Source data Fig. 4 [file 44319_2025_383_MOESM5_ESM.zip › Figure 4/4A/Numerical values_Body mass.xlsx]

## Sheet: Sheet 1
	mdx:STAT6+/-												mdx:STAT6-/-
3-months	30.4	29.8	30.5	31.5	34.4								31.9	32.8	27	29.6	30.6	28	28.6
10-months	43.1	35.1	32.8	37.1	36.5	36	41.7	32.5	30.8	32	27.3		34	32.5	31.5	34.9	31.2	27.4
