# Supplementary material for: Type-2 innate signals are dispensable for skeletal muscle regeneration and pathology linked to Duchenne muscular dystrophy
Source: EMBO Rep. 2025 Feb 3;26(5):1406–21. doi: 10.1038/s44319-025-00383-y (PMC11894123; doi:10.1038/s44319-025-00383-y)
Supplement: Supplementary file 5 — Source data Fig. 4 [file 44319_2025_383_MOESM5_ESM.zip › Figure 4/4F/Numerical values_Inflammation.xlsx]

## Sheet: Sheet 1
	mdx:STAT6+/-							mdx:STAT6-/-
3-months TA	1.96033	3.5932	1.82962	0.71059	0.561261	0.64162		1.95467	0.37925	0.5191	0.969459	0.885122	2.46774
10-months TA	0.502917	1.3577	1.01091	1.61134	0.32171	1.93996		1.00543	0.770265	0.667746	1.08147	1.47377	0.308453
3-months Gastroc	1.53473	1.18096	1.44642	1.52996	2.47189	2.76451		1.41448	1.52639	0.93003	2.4822	1.62936	0.776768
10-months Gastroc	1.25727	0.705445	1.04484	0.635242	0.686783	0.535324		0.445626	0.613804	0.61056	0.904128	0.488767	0.854075
3-months Quad	1.4923	1.16028	2.20799	1.51635	1.30132	1.78024		2.68923	1.9609	3.25281	2.23278	1.11864	1.18751
10-months Quad	0.721125	0.487944	1.19834	0.730331	0.514063	0.862237		0.527852	0.591537	0.589934	1.06948	0.50257	0.871561
