# Supplementary material for: Type-2 innate signals are dispensable for skeletal muscle regeneration and pathology linked to Duchenne muscular dystrophy
Source: EMBO Rep. 2025 Feb 3;26(5):1406–21. doi: 10.1038/s44319-025-00383-y (PMC11894123; doi:10.1038/s44319-025-00383-y)
Supplement: Supplementary file 5 — Source data Fig. 4 [file 44319_2025_383_MOESM5_ESM.zip › Figure 4/4H/Numerical values_Collagen.xlsx]

## Sheet: Sheet 1
	mdx:STAT6+/-												mdx:STAT6-/-
3-months	14.765	13.3347	13.5487	14.8417	10.31	26.452	22.575	20.7817	20.567	21.4977	22.6887		20.648	22.337	19.5977	18.9377	18.4417	19.832	15.377	24.7917	26.2157	22.7203
10-months	30.8197	33.097	28.846	24.4063	29.5867	26.9267	22.1637	26.9177	33.0997	26.1033	16.917		35.2913	30.8783	36.6313	25.114	26.8723	29.5867
