# Supplementary material for: Type-2 innate signals are dispensable for skeletal muscle regeneration and pathology linked to Duchenne muscular dystrophy
Source: EMBO Rep. 2025 Feb 3;26(5):1406–21. doi: 10.1038/s44319-025-00383-y (PMC11894123; doi:10.1038/s44319-025-00383-y)
Supplement: Supplementary file 5 — Source data Fig. 4 [file 44319_2025_383_MOESM5_ESM.zip › Figure 4/4I/Numerical values_Inflammation.xlsx]

## Sheet: Sheet 1
	mdx:STAT6+/-												mdx:STAT6-/-
3-months	1.65378	1.27115	2.04629	0.909045	8.12067								4.42326	3.54758	3.83737	3.00743	2.65724	1.70462	0.43397
10-months	2.26307	6.54612	6.74211	9.72234	5.58994	4.66258	6.83437	3.98276	3.88325	5.21188	5.11994		3.99967	7.20376	2.95395	4.66258	6.83437	3.9189	3.05889
