# Supplementary material for: Type-2 innate signals are dispensable for skeletal muscle regeneration and pathology linked to Duchenne muscular dystrophy
Source: EMBO Rep. 2025 Feb 3;26(5):1406–21. doi: 10.1038/s44319-025-00383-y (PMC11894123; doi:10.1038/s44319-025-00383-y)
Supplement: Supplementary file 6 — Source data Fig. 5 [file 44319_2025_383_MOESM6_ESM.zip]

Archive with 28 entries (23 files):
- Figure 5/
- __MACOSX/._Figure 5
- Figure 5/.DS_Store
- __MACOSX/Figure 5/._.DS_Store
- Figure 5/5C/
- __MACOSX/Figure 5/._5C
- Figure 5/5D/
- __MACOSX/Figure 5/._5D
- Figure 5/5E/
- __MACOSX/Figure 5/._5E
- Figure 5/5B/
- __MACOSX/Figure 5/._5B
- Figure 5/5C/Numerical values_CSA.xlsx
- __MACOSX/Figure 5/5C/._Numerical values_CSA.xlsx
- Figure 5/5D/.DS_Store
- __MACOSX/Figure 5/5D/._.DS_Store
- Figure 5/5D/Numerical values_Number of SigF+ cells per fiber.xlsx
- __MACOSX/Figure 5/5D/._Numerical values_Number of SigF+ cells per fiber.xlsx
- Figure 5/5E/Numerical values_Perilipin.xlsx
- __MACOSX/Figure 5/5E/._Numerical values_Perilipin.xlsx
- Figure 5/5E/Numerical values_Collagen.xlsx
- __MACOSX/Figure 5/5E/._Numerical values_Collagen.xlsx
- Figure 5/5B/Numerical values_TA mass .xlsx
- __MACOSX/Figure 5/5B/._Numerical values_TA mass .xlsx
- Figure 5/5B/Numerical values_Number of nuclei per fiber.xlsx
- __MACOSX/Figure 5/5B/._Numerical values_Number of nuclei per fiber.xlsx
- Figure 5/5B/Numerical values_Body mass.xlsx
- __MACOSX/Figure 5/5B/._Numerical values_Body mass.xlsx
