# Supplementary material for: Type-2 innate signals are dispensable for skeletal muscle regeneration and pathology linked to Duchenne muscular dystrophy
Source: EMBO Rep. 2025 Feb 3;26(5):1406–21. doi: 10.1038/s44319-025-00383-y (PMC11894123; doi:10.1038/s44319-025-00383-y)
Supplement: Supplementary file 6 — Source data Fig. 5 [file 44319_2025_383_MOESM6_ESM.zip › Figure 5/5C/Numerical values_CSA.xlsx]

## Sheet: Sheet 1
Days post injury	C57BL/6								BalbC
7	1314.8	1457	1416.5						1199.96	865.03	964.89	720.71	1021.53	1044.45
14	2643	1987	2645						1892	1586	1605	1693	1863	1712	1685
28	2850	3077	2977	2438					2526	2086	2128	2469	2424	1979	2182
