# Supplementary material for: Type-2 innate signals are dispensable for skeletal muscle regeneration and pathology linked to Duchenne muscular dystrophy
Source: EMBO Rep. 2025 Feb 3;26(5):1406–21. doi: 10.1038/s44319-025-00383-y (PMC11894123; doi:10.1038/s44319-025-00383-y)
Supplement: Supplementary file 6 — Source data Fig. 5 [file 44319_2025_383_MOESM6_ESM.zip › Figure 5/5E/Numerical values_Collagen.xlsx]

## Sheet: Sheet 1
Days post injury	C57BL/6								BalbC
7	0.031	0.038	0.12	0.165					0.038	0.015	0.279	0.268	0.076	0.086
14	0.161	0.57	0.44						0.416	0.252	0.26	0.233	0.154	0.194	0.138
28	0.041	0.115	0.159	0.055					0.74	0.389	0.485	0.437	0.196	0.365	0.116
