# Supplementary material for: Type-2 innate signals are dispensable for skeletal muscle regeneration and pathology linked to Duchenne muscular dystrophy
Source: EMBO Rep. 2025 Feb 3;26(5):1406–21. doi: 10.1038/s44319-025-00383-y (PMC11894123; doi:10.1038/s44319-025-00383-y)
Supplement: Supplementary file 6 — Source data Fig. 5 [file 44319_2025_383_MOESM6_ESM.zip › Figure 5/5B/Numerical values_Number of nuclei per fiber.xlsx]

## Sheet: Sheet 1
Days post injury	C57BL/6								BalbC
7	2.24303	2.60321	2.02778	2.02434					1.83364	1.88932	1.96634	2.27976	1.85385
14	2.13849	1.6953	1.92673						1.844	1.7457	1.7695	1.97333	1.70037	1.85659	2.29492
28	1.92	2.05221	1.90495	2.17589					2.06852	2.00794	1.89871	1.99624	2.04	2.0451	2.00975
