# Supplementary material for: Type-2 innate signals are dispensable for skeletal muscle regeneration and pathology linked to Duchenne muscular dystrophy
Source: EMBO Rep. 2025 Feb 3;26(5):1406–21. doi: 10.1038/s44319-025-00383-y (PMC11894123; doi:10.1038/s44319-025-00383-y)
Supplement: Supplementary file 6 — Source data Fig. 5 [file 44319_2025_383_MOESM6_ESM.zip › Figure 5/5B/Numerical values_Body mass.xlsx]

## Sheet: Sheet 1
Days post injury	C57BL/6								BalbC
7	29.4	31.1	25.81	28.61					30.13	31.19	31.31	29.93	31.1	32
14	33.39	32.73	32.91						30.86	27.21	26.7	29.37	32.92	31.59	27.34
28	31.14	29.82	32.24	36.21					31.23	31.58	34.53	32.2	33.46	29.13	29.3
